# Supplementary material for: A multisite exploration of the association between critical care implementation factors and clinical outcomes during the COVID-19 pandemic
Source: J Clin Transl Sci. 2023 Feb 17;7(1):e72. doi: 10.1017/cts.2023.22 (PMC10052400; doi:10.1017/cts.2023.22)
Supplement: Supplementary file 1 [file ctssup.zip]

Archive with 3 entries (3 files):
- S2059866123000225sup001.docx
- S2059866123000225sup002.docx
- S2059866123000225sup003.docx
